# Supplementary material for: Dehydrometabolites of siphonaxanthin, a carotenoid from green algae, suppress toll-like receptor 1/2-induced inflammatory response more strongly than siphonaxanthin
Source: J Biol Chem. 2025 Jan 31;301(3):108246. doi: 10.1016/j.jbc.2025.108246 (PMC11908587; doi:10.1016/j.jbc.2025.108246)
Supplement: Supplementary Table [file mmc2.xlsx]

## Sheet: Supplementary Table S1
Supplementary Table S1. 1H-NMR spectral data in CDCl3.
		Siphonaxanthin			Peak X			Peak Y			Peak Z
	Position	d	mult. J (Hz)		d	mult. J (Hz)		d	mult. J (Hz)		d	mult. J (Hz)
	H-2	ax ~1.54			2.13	d (16)		2.13	d (16)		ax ~1.54
	H-2	eq 1.76	ddd (12, 4.5, 1.5)		2.35	d (16)		2.35	d (16)		eq 1.76	ddd (12, 4.5, 1.5)
	H-3	4.01	m								4.01	m
	H-4	ax 2.12			5.88	br.s		5.88	br.s		ax 2.12
	H-4	eq 2.36	ddd (17, 5, 1.5)								eq 2.36	ddd (17, 5, 1.5)
	H-6				2.98	dd (6.5, 5.5)		2.98	dd (6.5, 5.5)
	H-7a	3.47	d (18)		3.12	dd (17, 5.5)		3.12	dd (17, 5.5)		3.47	d (18)
	H-7b	3.57	d (18)		3.57	dd (17, 6.5)		3.57	dd (17, 6.5)		3.57	d (18)
	H-10	7.3	d (11)		7.42	d (11)		7.42	d (11)		7.3	d (11)
	H-11	~6.70	overlapped		6.69	dd (15, 11)		6.69	dd (15, 11)		~6.70	overlapped
	H-12	~6.72	overlapped		6.78	d (15)		6.78	d (15)		~6.72	overlapped
	H-14	6.44	d (11)		6.44	d (11)		6.44	d (11)		6.44	d (11)
	H-15	~6.78	overlapped		6.64	dd (15, 11)		6.64	dd (15, 11)		~6.78	overlapped
	H3-16	1	s		0.90/1.08	s		0.90/1.08	s		1	s
	H3-17	0.95	s		0.90/1.08	s		0.90/1.08	s		0.95	s
	H3-18	1.51	s		1.91	d (1)		1.91	d (1)		1.51	s
	H2-19	4.47	d (7)		4.52	d (6.5)		4.52	d (6.5)		4.47	d (7)
	H3-20	2	s		1.99	s		1.99	s		2	s
	H-2′	ax 1.37	dd (13, 6.5)		2.1	d (17)		ax 1.37	dd (13, 6.5)		2.1	d (17)
	H-2′	eq 1.85	dd (13, 6)		2.38	d (17)		eq 1.85	dd (13, 6)		2.38	d (17)
	H-3′	4.26	m					4.26	m
	H-4′	5.55	br. S		5.92	br. S		5.55	br. S		5.92	br. S
	H-6′	2.41	d (10)		2.61	d (10)		2.41	d (10)		2.61	d (10)
	H-7′	5.47	dd (15, 10)		5.57	dd (15, 10)		5.47	dd (15, 10)		5.57	dd (15, 10)
	H-8′	6.15	d (15)		6.24	d (15)		6.15	d (15)		6.24	d (15)
	H-10′	6.15	d (11)		6.18	d (11)		6.15	d (11)		6.18	d (11)
	H-11′	6.67	dd (15, 11)		6.67	dd (15, 11)		6.67	dd (15, 11)		6.67	dd (15, 11)
	H-12′	6.37	d (15)		6.39	d (15)		6.37	d (15)		6.39	d (15)
	H-14′	6.28	d (11)		6.3	d (11)		6.28	d (11)		6.3	d (11)
	H-15′	6.67	dd (15, 11)		~6.78	overlapped		6.67	dd (15, 11)		~6.78	overlapped
	H3-16′	0.85	s		1.06	s		0.85	s		1.06	s
	H3-17′	1	s		0.98	s		1	s		0.98	s
	H3-18′	1.63	s		1.91	s		1.63	s		1.91	s
	H3-19′	1.92	s		1.93	s		1.92	s		1.93	s
	H3-20′	2	s		2	s		2	s		2	s
	OH-19	2.62	t (6.5)		2.62	t (6.5)		2.62	t (6.5)

## Sheet: Supplementary Table S2
Supplementary Table S2. List of primer sets used for real-time quantitative PCR analysis.
	Species	Target	GenBank ID	Forward (from 5' to 3')	Reverse (from 5' to 3')
	Human	IFIT1	NM_001548	GCGCTGGGTATGCGATCTC	CAGCCTGCCTTAGGGGAAG
		IP-10	NM_001565	GTGGCATTCAAGGAGTACCTC	TGATGGCCTTCGATTCTGGATT
		TNF-α	NM_000594	GAGGCCAAGCCCTGGTATG	CGGGCCGATTGATCTCAGC
		IL-8	NM_000584	ACTGAGAGTGATTGAGAGTGGAC	AACCCTCTGCACCCAGTTTTC
		Nrf2	NM_001145412	ATTGCTACTAATCAGGCTCAG	GTTTGGCTTCTGGACTTGG
		HO-1	NM_002133	CTTCTTCACCTTCCCCAACA	AGCTCCTGCAACTCCTCAAA
		NQO-1	NM_001025433	ATGTATGACAAAGGACCCTTCC	TCCCTTGCAGAGAGTACATTGG
		GCLC	NM_001197115	GGAGACCAGAGTATGGGAGTT	CCGGCGTTTTCGCATGTTG
		GCLM	NM_002061	CATTTACAGCCTTACTGGGAGG	ATGCAGTCAAATCTGGTGGCA
		TXNRD-1	NM_182729	ATATGGCAAGAAGGTGATGGTCC	GGGCTTGTCCTAACAAAGCTG
		STING	NM_198282	CACTTGGATGCTTGCCCTC	GCCACGTTGAAATTCCCTTTTT
		RPS18	NM_022551	ATCACCATTATGCAGAATCCACG	GACCTGGCTGTATTTTCCATCC
	Mouse	IFIT1	NM_008331	CTGAGATGTCACTTCACATGGAA	GTGCATCCCCAATGGGTTCT
		TNF-α	NM_013693	CAGGCGGTGCCTATGTCTC	CGATCACCCCGAAGTTCAGTAG
		GAPDH	NM_008084	AGAACATCATCCCTGCATCC	GGTCCTCAGTGTAGCCCAAG

## Sheet: Supplementary Table S3
Supplementary Table S3. The results of ANOVA.
	Fig	p value
	3E	7.7 × 10-7
	3F (DDS)	1.9 × 10-4
	3F (DDM)	1.7 × 10-5
	3G	1.8 × 10-2
	3H	1.2 × 10-6
	3I	7.0 × 10-7
	6E (Nrf2)	0.7
	6E (HO-1)	0.71
	6E (NQO-1)	0.76
	6E (GCLC)	0.49
	6E (GCLM)	0.16
	6E (TXNRD-1)	0.33
	6F (IL-6)	0.89
	6G	4.1 × 10-4

## Sheet: Supplementary Table S4
Supplementary Table S4. The p values of Student's unpaired t-test.
	Fig		Degree of freedom	Sum of squares	Mean square	F value	p value
	5A	Group	5	1365.1	273.01	27.79	7.2 × 10-8
		Residuals	18	176.9	9.83
	5B	Group	5	308.19	61.64	1211	< 2.0 × 10-16
		Residuals	18	0.92	0.05
	5C (IFIT1)	Group	2	0.6819	0.3409	15.28	1.3 × 10-3
		Residuals	9	0.2008	0.0223
	5C (IP-10)	Group	2	2.0245	1.0123	101.9	6.6 × 10-7
		Residuals	9	0.0894	0.0099
	5C (TNF-α)	Group	2	2.399	1.1997	26.53	1.7 × 10-4
		Residuals	9	0.407	0.0452
	5C (IL-8)	Group	2	3.436	1.7179	38	4.1 × 10-5
		Residuals	9	0.407	0.0452
	5D	Group	11	358.3	32.57	73.98	< 2.0 × 10-16
		Residuals	36	15.8	0.44
	5E	Group	11	559	50.82	36.51	3.3 × 10-16
		Residuals	36	50.1	1.39
	5F	Group	11	604.7	54.97	57.82	< 2.0 × 10-16
		Residuals	36	34.2	0.95
	5G	Group	5	733.7	146.74	203.8	3.5 × 10-15
		Residuals	18	13	0.72
	5H	Group	5	2.217	0.4434	13.72	1.3 × 10-5
		Residuals	18	0.5817	0.0323
	5I	Group	5	579.5	115.9	113.7	5.7 × 10-13
		Residuals	18	18.3	1.02
	6A	Group	5	14.096	2.8192	85.16	6.0 × 10-9
		Residuals	12	0.397	0.0331
	6B	Group	3	193.04	64.35	33.93	3.9 × 10-6
		Residuals	12	22.76	1.9
	6C	Group	3	464.2	154.73	1008	1.1 × 10-14
		Residuals	12	1.8	0.15
	6D	Group	5	688.9	137.78	182.6	9.1 × 10-15
		Residuals	18	13.6	0.75
	6F (IL-1β)	Group	2	2.1893	1.0946	56.19	8.2 × 10-6
		Residuals	9	0.1753	0.0195
	6H	Group	5	128.58	25.715	57.75	1.9 × 10-10
		Residuals	18	8.02	0.445
	6I	Group	5	314.2	62.84	435.8	< 2.0 × 10-16
		Residuals	18	2.6	0.14
	6J	Group	5	638.9	127.78	232.3	1.1 × 10-15
		Residuals	18	9.9	0.55
	S2A	Group	5	0.01081	0.002161	1.218	0.341
		Residuals	18	0.03195	0.001775
	S2B	Group	3	247.3	82.43	2.423	0.141
		Residuals	8	272.2	34.03
	S2C	Group	5	24.629	4.926	25.09	1.6 × 10-7
		Residuals	18	3.534	0.196
	S2D	Group	5	33.71	6.741	286	< 2.0 × 10-16
		Residuals	18	0.42	0.024
	S2E	Group	5	0.09487	0.018973	10.26	8.9 × 10-5
		Residuals	18	0.03329	0.001849
	S2F	Group	5	390.2	78.03	38	5.9 × 10-9
		Residuals	18	37	2.05
	S2G	Group	5	261.27	52.25	346.2	< 2.0 × 10-16
		Residuals	18	2.72	0.15
	S2H	Group	5	0.0649	0.01298	8.395	3.0 × 10-4
		Residuals	18	0.02783	0.001546
	S2I	Group	5	4.524	0.9048	30.8	3.2 × 10-8
		Residuals	18	0.529	0.0294
	S2J	Group	5	101.84	20.367	548.6	< 2.0 × 10-16
		Residuals	18	0.67	0.037
	S2K	Group	5	0.02268	0.004535	4.662	6.6 × 10-3
		Residuals	18	0.01751	0.000973
	S2L	Group	5	2.8066	0.5613	17.17	2.7 × 10-6
		Residuals	18	0.5885	0.0327
	S2M	Group	5	24.346	4.869	297.1	< 2.0 × 10-16
		Residuals	18	0.295	0.016
	S2N	Group	5	0.04437	0.008875	17.93	2.0 × 10-6
		Residuals	18	0.00891	0.000495
	S2O	Group	5	18.659	3.732	17.37	2.5 × 10-6
		Residuals	18	3.868	0.215
	S2P	Group	5	0.08323	0.016647	8.187	3.5 × 10-4
		Residuals	18	0.0366	0.002033
	S2Q	Group	5	0.04038	0.008077	4.715	6.3 × 10-3
		Residuals	18	0.03083	0.001713
	S2R	Group	5	4.661	0.9322	6.495	1.3 × 10-3
		Residuals	18	2.583	0.1435
	S2S	Group	5	36.71	7.343	316.2	< 2.0 × 10-16
		Residuals	18	0.42	0.023
	S2T	Group	5	0.04177	0.008355	14.11	1.1 × 10-5
		Residuals	18	0.01066	0.000592
	S2U	Group	5	0.3657	0.07314	2.684	0.056
		Residuals	18	0.4905	0.02725
	S2V	Group	5	7.168	1.433	62.26	1.0 × 10-11
		Residuals	18	0.414	0.023
	S2W	Group	5	0.22755	0.04551	77.33	1.6 × 10-11
		Residuals	18	0.01059	0.00059
	S3A	Group	11	759.4	69.04	714.3	< 2.0 × 10-16
		Residuals	36	3.5	0.1
	S3B	Group	11	1076.3	97.84	921.9	< 2.0 × 10-16
		Residuals	36	3.8	0.11
	S3C	Group	11	782.3	71.12	37.8	< 2.0 × 10-16
		Residuals	36	67.7	1.88
	S3D	Group	11	1057.3	96.12	648.9	< 2.0 × 10-16
		Residuals	36	5.3	0.15
	S3E	Group	11	881.9	80.17	67.24	< 2.0 × 10-16
		Residuals	36	42.9	1.19
	S3F	Group	11	1130.3	102.75	1691	< 2.0 × 10-16
		Residuals	36	2.2	0.06
	S3G	Group	11	1648.3	149.85	1124	< 2.0 × 10-16
		Residuals	36	4.8	0.13
	S3H	Group	11	380.3	34.57	191.7	< 2.0 × 10-16
		Residuals	36	6.5	0.18
	S3I	Group	11	1203	109.36	2167	< 2.0 × 10-16
		Residuals	36	1.8	0.05
	S4 (Nrf2)	Group	2	45.37	22.687	123.1	2.9 × 10-7
		Residuals	9	1.66	0.184
	S4 (HO-1)	Group	2	0.0733	0.03666	0.128	0.881
		Residuals	9	2.5777	0.28641
	S4 (NQO-1)	Group	2	0.1506	0.0753	0.874	0.45
		Residuals	9	0.7757	0.08619
	S4 (GCLC)	Group	2	0.0015	0.00076	0.004	0.996
		Residuals	9	1.5486	0.17206
	S4 (GCLM)	Group	2	0.3307	0.1654	1.431	0.289
		Residuals	9	1.0398	0.1155
	S4 (TXNRD-1)	Group	2	0.0395	0.01976	0.251	0.784
		Residuals	9	0.7098	0.07887
